# Supplementary material for: Partnering with Young Parents to Improve Early Hearing Detection and Intervention Programmes
Source: Children (Basel). 2025 May 13;12(5):629. doi: 10.3390/children12050629 (PMC12109589; doi:10.3390/children12050629)
Supplement: Supplementary file 1 [file children-12-00629-s001.zip]

Archive with 1 entries (1 files):
- children-3641638-supplementary.pdf
